# Supplementary material for: Development of a Selective Peptide κ-Opioid Receptor Antagonist by Late-Stage Functionalization with Cysteine Staples
Source: J Med Chem. 2023 Aug 26;66(17):11843–54. doi: 10.1021/acs.jmedchem.3c00426 (PMC10510397; doi:10.1021/acs.jmedchem.3c00426)
Supplement: Supplementary file 2 — jm3c00426_si_002.csv [file jm3c00426_si_002.csv]

Compound	Smiles	KOR EC50 ± SD (M)	Emax ± SD (%)	Ki ± SD (M)
CSD-ox(1,8)-OH	O=C(CCSSC[C@H](NC([C@H](CCCNC(N)=N)N1)=O)C(N[C@@H](CCCNC(N)=N)C(N2CCC[C@H]2C(N[C@@H](CCCCN)C(N[C@H](C(N[C@@H](CCCCN)C(O)=O)=O)CC(C)C)=O)=O)=O)=O)N[C@@H](CC3=CC=C(O)C=C3)C(NCC(NCC(N[C@H](C(N[C@H](C(N[C@@H](CCCNC(N)=N)C1=O)=O)CC(C)C)=O)CC4=CC=CC=C4)=O)=O)=O
CSD-ox(1,10)-OH	O=C(CCSSC[C@H](NC([C@H](CCCNC(N)=N)N1)=O)C(N[C@@H](CCCCN)C(N[C@H](C(N[C@@H](CCCCN)C(O)=O)=O)CC(C)C)=O)=O)N[C@@H](CC2=CC=C(O)C=C2)C(NCC(NCC(N[C@H](C(N[C@H](C(N[C@@H](CCCNC(N)=N)C(N[C@@H](CCCNC(N)=N)C(N[C@@](C1=O)([H])[C@@H](C)CC)=O)=O)=O)CC(C)C)=O)CC3=CC=CC=C3)=O)=O)=O
CSD-CH2(1,8)-OH	O=C(CCSCSC[C@H](NC([C@H](CCCNC(N)=N)N1)=O)C(N[C@@H](CCCNC(N)=N)C(N2CCC[C@H]2C(N[C@@H](CCCCN)C(N[C@H](C(N[C@@H](CCCCN)C(O)=O)=O)CC(C)C)=O)=O)=O)=O)N[C@@H](CC3=CC=C(O)C=C3)C(NCC(NCC(N[C@H](C(N[C@H](C(N[C@@H](CCCNC(N)=N)C1=O)=O)CC(C)C)=O)CC4=CC=CC=C4)=O)=O)=O	n.a.	n.a.	7.7 ± 1.9 x 10-8
CSD-CH2(1,10)-OH	O=C(CCSCSC[C@H](NC([C@H](CCCNC(N)=N)N1)=O)C(N[C@@H](CCCCN)C(N[C@H](C(N[C@@H](CCCCN)C(N)=O)=O)CC(C)C)=O)=O)N[C@@H](CC2=CC=C(O)C=C2)C(NCC(NCC(N[C@H](C(N[C@H](C(N[C@@H](CCCNC(N)=N)C(N[C@@H](CCCNC(N)=N)C(N[C@@](C1=O)([H])[C@@H](C)CC)=O)=O)=O)CC(C)C)=O)CC3=CC=CC=C3)=O)=O)=O	n.a.	n.a.	3.1 ± 0.6 x 10-8
CSD-mXYL(1,8)-OH	O=C(CCSCC1=CC=CC2=C1)N[C@@H](CC3=CC=C(O)C=C3)C(NCC(NCC(N[C@H](C(N[C@H](C(N[C@@H](CCCNC(N)=N)C(N[C@@H](CCCNC(N)=N)C(N[C@@H](CSC2)C(N[C@@H](CCCNC(N)=N)C(N4CCC[C@H]4C(N[C@@H](CCCCN)C(N[C@H](C(N[C@@H](CCCCN)C(O)=O)=O)CC(C)C)=O)=O)=O)=O)=O)=O)=O)CC(C)C)=O)CC5=CC=CC=C5)=O)=O)=O
CSD-mXYL(1,10)-OH	O=C(CCSCC1=CC2=CC=C1)N[C@@H](CC3=CC=C(O)C=C3)C(NCC(NCC(N[C@H](C(N[C@H](C(N[C@@H](CCCNC(N)=N)C(N[C@@H](CCCNC(N)=N)C(N[C@@](C(N[C@@H](CCCNC(N)=N)C(N[C@@H](CSC2)C(N[C@@H](CCCCN)C(N[C@H](C(N[C@@H](CCCCN)C(O)=O)=O)CC(C)C)=O)=O)=O)=O)([H])[C@@H](C)CC)=O)=O)=O)CC(C)C)=O)CC4=CC=CC=C4)=O)=O)=O
CSD-tet(1,8)-OH	O=C(CCSC1=NN=C(SC[C@H](NC([C@H](CCCNC(N)=N)N2)=O)C(N[C@@H](CCCNC(N)=N)C(N3CCC[C@H]3C(N[C@@H](CCCCN)C(N[C@H](C(N[C@@H](CCCCN)C(O)=O)=O)CC(C)C)=O)=O)=O)=O)N=N1)N[C@@H](CC4=CC=C(O)C=C4)C(NCC(NCC(N[C@H](C(N[C@H](C(N[C@@H](CCCNC(N)=N)C2=O)=O)CC(C)C)=O)CC5=CC=CC=C5)=O)=O)=O
CSD-tet(1,10)-OH	O=C(CCSC1=NN=C(SC[C@H](NC([C@H](CCCNC(N)=N)N2)=O)C(N[C@@H](CCCCN)C(N[C@H](C(N[C@@H](CCCCN)C(O)=O)=O)CC(C)C)=O)=O)N=N1)N[C@@H](CC3=CC=C(O)C=C3)C(NCC(NCC(N[C@H](C(N[C@H](C(N[C@@H](CCCNC(N)=N)C(N[C@@H](CCCNC(N)=N)C(N[C@@](C2=O)([H])[C@@H](C)CC)=O)=O)=O)CC(C)C)=O)CC4=CC=CC=C4)=O)=O)=O
CSD-ace(1,8)-OH	O=C(CCSCC1=O)N[C@@H](CC2=CC=C(O)C=C2)C(NCC(NCC(N[C@H](C(N[C@H](C(N[C@@H](CCCNC(N)=N)C(N[C@@H](CCCNC(N)=N)C(N[C@@H](CSC1)C(N[C@@H](CCCNC(N)=N)C(N3CCC[C@H]3C(N[C@@H](CCCCN)C(N[C@H](C(N[C@@H](CCCCN)C(O)=O)=O)CC(C)C)=O)=O)=O)=O)=O)=O)=O)CC(C)C)=O)CC4=CC=CC=C4)=O)=O)=O	2.7 ± 0.8 x 10-7	57 ± 11	9.1 ± 3.5 x 10-8
CSD-ace(1,10)-OH	O=C(CCSCC1=O)N[C@@H](CC2=CC=C(O)C=C2)C(NCC(NCC(N[C@H](C(N[C@H](C(N[C@@H](CCCNC(N)=N)C(N[C@@H](CCCNC(N)=N)C(N[C@@](C(N[C@@H](CCCNC(N)=N)C(N[C@@H](CSC1)C(N[C@@H](CCCCN)C(N[C@H](C(N[C@@H](CCCCN)C(O)=O)=O)CC(C)C)=O)=O)=O)=O)([H])[C@@H](C)CC)=O)=O)=O)CC(C)C)=O)CC3=CC=CC=C3)=O)=O)=O
CSD-CH2(1,8)-NH2	O=C(CCSCSC[C@H](NC([C@H](CCCNC(N)=N)N1)=O)C(N[C@@H](CCCNC(N)=N)C(N2CCC[C@H]2C(N[C@@H](CCCCN)C(N[C@H](C(N[C@@H](CCCCN)C(N)=O)=O)CC(C)C)=O)=O)=O)=O)N[C@@H](CC3=CC=C(O)C=C3)C(NCC(NCC(N[C@H](C(N[C@H](C(N[C@@H](CCCNC(N)=N)C1=O)=O)CC(C)C)=O)CC4=CC=CC=C4)=O)=O)=O	n.a	n.a.	6.8 ± 1.8 x 10-9
CSD-CH2(1,10)-NH2	O=C(CCSCSC[C@H](NC([C@H](CCCNC(N)=N)N1)=O)C(N[C@@H](CCCCN)C(N[C@H](C(N[C@@H](CCCCN)C(O)=O)=O)CC(C)C)=O)=O)N[C@@H](CC2=CC=C(O)C=C2)C(NCC(NCC(N[C@H](C(N[C@H](C(N[C@@H](CCCNC(N)=N)C(N[C@@H](CCCNC(N)=N)C(N[C@@](C1=O)([H])[C@@H](C)CC)=O)=O)=O)CC(C)C)=O)CC3=CC=CC=C3)=O)=O)=O	5.4 ± 1.5 x 10-7	49 ± 15	5.6 ± 1.3 x 10-9
CSD-ace(1,8)-NH2	O=C(CCSCC1=O)N[C@@H](CC2=CC=C(O)C=C2)C(NCC(NCC(N[C@H](C(N[C@H](C(N[C@@H](CCCNC(N)=N)C(N[C@@H](CCCNC(N)=N)C(N[C@@H](CSC1)C(N[C@@H](CCCNC(N)=N)C(N3CCC[C@H]3C(N[C@@H](CCCCN)C(N[C@H](C(N[C@@H](CCCCN)C(N)=O)=O)CC(C)C)=O)=O)=O)=O)=O)=O)=O)CC(C)C)=O)CC4=CC=CC=C4)=O)=O)=O	7.4 ± 1.8 x 10-7	73 ± 14	3.2 ± 1.3 x 10-8
dynA1-13-NH2	O=C(NCC(NCC(N[C@@H](CC1=CC=CC=C1)C(N[C@@H](CC(C)C)C(N[C@@H](CCCNC(N)=N)C(N[C@@H](CCCNC(N)=N)C(N[C@@H]([C@@H](C)CC)C(N[C@@H](CCCNC(N)=N)C(N2[C@@H](CCC2)C(N[C@@H](CCCCN)C(N[C@@H](CC(C)C)C(N[C@@H](CCCCN)C(N)=O)=O)=O)=O)=O)=O)=O)=O)=O)=O)=O)=O)[C@H](CC3=CC=C(C=C3)O)N	9.1 ± 1.6 x 10-9	100	2.9 ± 0.4 x 10-10
